# Supplementary material for: Circulating miRNAs and Vascular Injury Markers Associate with Cardiovascular Function in Older Patients Reaching End-Stage Kidney Disease
Source: Noncoding RNA. 2022 Jan 10;8(1):2. doi: 10.3390/ncrna8010002 (PMC8788543; doi:10.3390/ncrna8010002)
Supplement: Supplementary file 1 [file ncrna-08-00002-s001.zip]

Archive with 1 entries (1 files):
- ncrna-1530108-supplementary.pdf
